# Supplementary material for: A Red-Emitting Cu(I)–Halide Cluster Phosphor with Near-Unity Photoluminescence Efficiency for High-Power wLED Applications
Source: Molecules. 2022 Jul 11;27(14):4441. doi: 10.3390/molecules27144441 (PMC9318059; doi:10.3390/molecules27144441)
Supplement: Supplementary file 1 [file molecules-27-04441-s001.zip]

Archive with 1 entries (1 files):
- molecules-1816775-SI.pdf
